# Supplementary material for: Double‐Stranded DNA Reduces dsRNA Degradation in the Saliva and Significantly Enhanced RNAi‐Mediated Gene Silencing in Halyomorpha halys
Source: Adv Biol (Weinh). 2025 Aug 17;9(9):e00698. doi: 10.1002/adbi.202400698 (PMC12447125; doi:10.1002/adbi.202400698)
Supplement: Supplementary file 2 — Supporting Information [file ADBI-9-e00698-s005.xlsx]

## Sheet: Total_data
Treatment	Time	Repetition	Life_stage	Volume	Organ	Gels
dsRNA+water	0	A	Adult	12655.3	Hemolymph	9
dsRNA + Hemolymph	1	A	Adult	6886.07	Hemolymph	9
dsRNA+water	1	A	Adult	8060.76	Hemolymph	9
dsRNA + Hemolymph	10	A	Adult	4825.15	Hemolymph	9
dsRNA+water	10	A	Adult	13855.2	Hemolymph	9
dsRNA + Hemolymph	30	A	Adult	10977.6	Hemolymph	9
dsRNA+water	30	A	Adult	15279.2	Hemolymph	9
dsRNA + Hemolymph	60	A	Adult	8244.15	Hemolymph	9
dsRNA+water	60	A	Adult	18679.9	Hemolymph	9
dsRNA+water	0	B	Adult	16352.1	Hemolymph	11
dsRNA + Hemolymph	1	B	Adult	21351.7	Hemolymph	11
dsRNA+water	1	B	Adult		Hemolymph	11
dsRNA + Hemolymph	10	B	Adult	20141.6	Hemolymph	11
dsRNA+water	10	B	Adult		Hemolymph	11
dsRNA + Hemolymph	30	B	Adult	20974.6	Hemolymph	11
dsRNA+water	30	B	Adult		Hemolymph	11
dsRNA + Hemolymph	60	B	Adult	21750.2	Hemolymph	11
dsRNA+water	60	B	Adult		Hemolymph	11
dsRNA+water	0	A	5	8060.76	Hemolymph	9
dsRNA + Hemolymph	1	A	5	6990.44	Hemolymph	9
dsRNA+water	1	A	5	8060.76	Hemolymph	9
dsRNA + Hemolymph	10	A	5	7043.07	Hemolymph	9
dsRNA+water	10	A	5	13855.2	Hemolymph	9
dsRNA + Hemolymph	30	A	5	5399.22	Hemolymph	9
dsRNA+water	30	A	5	15279.2	Hemolymph	9
dsRNA + Hemolymph	60	A	5	3715.29	Hemolymph	9
dsRNA+water	60	A	5	18679.9	Hemolymph	9
dsRNA+water	0	B	5	16220.5	Hemolymph	11
dsRNA + Hemolymph	1	B	5	11878.1	Hemolymph	11
dsRNA+water	1	B	5		Hemolymph	11
dsRNA + Hemolymph	10	B	5	14504.5	Hemolymph	11
dsRNA+water	10	B	5		Hemolymph	11
dsRNA + Hemolymph	30	B	5	16119.1	Hemolymph	11
dsRNA+water	30	B	5		Hemolymph	11
dsRNA + Hemolymph	60	B	5	16455	Hemolymph	11
dsRNA+water	60	B	5		Hemolymph	11
dsRNA+water	0	A	4	12925.1	Hemolymph	10
dsRNA + Hemolymph	1	A	4	10527.8	Hemolymph	10
dsRNA+water	1	A	4	12925.1	Hemolymph	10
dsRNA + Hemolymph	10	A	4	8978.77	Hemolymph	10
dsRNA+water	10	A	4	15079.2	Hemolymph	10
dsRNA + Hemolymph	30	A	4	5830.73	Hemolymph	10
dsRNA+water	30	A	4	15056.4	Hemolymph	10
dsRNA + Hemolymph	60	A	4	3910.12	Hemolymph	10
dsRNA+water	60	A	4	13213.1	Hemolymph	10
dsRNA+water	0	B	4	11812.3	Hemolymph	11
dsRNA + Hemolymph	1	B	4	10690	Hemolymph	11
dsRNA+water	1	B	4		Hemolymph	11
dsRNA + Hemolymph	10	B	4	9269.5	Hemolymph	11
dsRNA+water	10	B	4		Hemolymph	11
dsRNA + Hemolymph	30	B	4	8667.77	Hemolymph	11
dsRNA+water	30	B	4		Hemolymph	11
dsRNA + Hemolymph	60	B	4	8158.19	Hemolymph	11
dsRNA+water	60	B	4		Hemolymph	11
dsRNA+water	0	A	3	12925.1	Hemolymph	10
dsRNA + Hemolymph	1	A	3	6774.51	Hemolymph	10
dsRNA+water	1	A	3	12925.1	Hemolymph	10
dsRNA + Hemolymph	10	A	3	7177.8	Hemolymph	10
dsRNA+water	10	A	3	15079.2	Hemolymph	10
dsRNA + Hemolymph	30	A	3	11517.3	Hemolymph	10
dsRNA+water	30	A	3	15056.4	Hemolymph	10
dsRNA + Hemolymph	60	A	3	7280.92	Hemolymph	10
dsRNA+water	60	A	3	13213.1	Hemolymph	10
dsRNA+water	0	B	3	9573	Hemolymph	6
dsRNA + Hemolymph	1	B	3	11090.1	Hemolymph	6
dsRNA+water	1	B	3	11298.6	Hemolymph	6
dsRNA + Hemolymph	10	B	3	13260.2	Hemolymph	6
dsRNA+water	10	B	3	10211.1	Hemolymph	6
dsRNA + Hemolymph	30	B	3	12305.4	Hemolymph	6
dsRNA+water	30	B	3	11667.1	Hemolymph	6
dsRNA + Hemolymph	60	B	3	14519.6	Hemolymph	6
dsRNA+water	60	B	3	11091.7	Hemolymph	6
dsRNA+water	0	A	2	12925.1	Hemolymph	10
dsRNA + Hemolymph	1	A	2	9942.34	Hemolymph	10
dsRNA+water	1	A	2	12925.1	Hemolymph	10
dsRNA + Hemolymph	10	A	2	8549.8	Hemolymph	10
dsRNA+water	10	A	2	15079.2	Hemolymph	10
dsRNA + Hemolymph	30	A	2	6911.68	Hemolymph	10
dsRNA+water	30	A	2	15056.4	Hemolymph	10
dsRNA + Hemolymph	60	A	2	11332.8	Hemolymph	10
dsRNA+water	60	A	2	13213.1	Hemolymph	10
dsRNA+water	0	B	2	9573	Hemolymph	6
dsRNA + Hemolymph	1	B	2	21862.3	Hemolymph	6
dsRNA+water	1	B	2	11298.6	Hemolymph	6
dsRNA + Hemolymph	10	B	2	19763.2	Hemolymph	6
dsRNA+water	10	B	2	10211.1	Hemolymph	6
dsRNA + Hemolymph	30	B	2	19201.1	Hemolymph	6
dsRNA+water	30	B	2	11667.1	Hemolymph	6
dsRNA + Hemolymph	60	B	2	17572.1	Hemolymph	6
dsRNA+water	60	B	2	11091.7	Hemolymph	6
dsRNA+water	0	A	Adult	7832.74	Salivary_gland	4
dsRNA + SG	1	A	Adult	0	Salivary_gland	4
dsRNA+water	1	A	Adult	9050.82	Salivary_gland	4
dsRNA + SG	10	A	Adult	0	Salivary_gland	4
dsRNA+water	10	A	Adult	8414.7	Salivary_gland	4
dsRNA + SG	30	A	Adult	0	Salivary_gland	4
dsRNA+water	30	A	Adult	9526	Salivary_gland	4
dsRNA + SG	60	A	Adult	0	Salivary_gland	4
dsRNA+water	60	A	Adult	9592.07	Salivary_gland	4
dsRNA+water	0	B	Adult	15585.1	Salivary_gland	8
dsRNA + SG	1	B	Adult	0	Salivary_gland	8
dsRNA+water	1	B	Adult	15585.1	Salivary_gland	8
dsRNA + SG	10	B	Adult	0	Salivary_gland	8
dsRNA+water	10	B	Adult	16380.1	Salivary_gland	8
dsRNA + SG	30	B	Adult	0	Salivary_gland	8
dsRNA+water	30	B	Adult	14910.6	Salivary_gland	8
dsRNA + SG	60	B	Adult	0	Salivary_gland	8
dsRNA+water	60	B	Adult	14687.7	Salivary_gland	8
dsRNA+water	0	A	5	6775	Salivary_gland	5
dsRNA + SG	1	A	5	0	Salivary_gland	5
dsRNA+water	1	A	5	6775	Salivary_gland	5
dsRNA + SG	10	A	5	0	Salivary_gland	5
dsRNA+water	10	A	5	5192.69	Salivary_gland	5
dsRNA + SG	30	A	5	0	Salivary_gland	5
dsRNA+water	30	A	5	6350.57	Salivary_gland	5
dsRNA + SG	60	A	5	0	Salivary_gland	5
dsRNA+water	60	A	5	5786.05	Salivary_gland	5
dsRNA+water	0	B	5	15585.1	Salivary_gland	6
dsRNA + SG	1	B	5	0	Salivary_gland	6
dsRNA+water	1	B	5	15585.1	Salivary_gland	6
dsRNA + SG	10	B	5	0	Salivary_gland	6
dsRNA+water	10	B	5	16380.1	Salivary_gland	6
dsRNA + SG	30	B	5	0	Salivary_gland	6
dsRNA+water	30	B	5	14910.6	Salivary_gland	6
dsRNA + SG	60	B	5	0	Salivary_gland	6
dsRNA+water	60	B	5	14687.7	Salivary_gland	6
dsRNA+water	0	A	4	9533.08	Salivary_gland	8
dsRNA + SG	1	A	4	0	Salivary_gland	8
dsRNA+water	1	A	4	10561.9	Salivary_gland	8
dsRNA + SG	10	A	4	0	Salivary_gland	8
dsRNA+water	10	A	4	10487.7	Salivary_gland	8
dsRNA + SG	30	A	4	0	Salivary_gland	8
dsRNA+water	30	A	4	9299.02	Salivary_gland	8
dsRNA + SG	60	A	4	0	Salivary_gland	8
dsRNA+water	60	A	4	10105.9	Salivary_gland	8
dsRNA+water	0	B	4	15585.1	Salivary_gland	8
dsRNA + SG	1	B	4	0	Salivary_gland	8
dsRNA+water	1	B	4	15585.1	Salivary_gland	8
dsRNA + SG	10	B	4	0	Salivary_gland	8
dsRNA+water	10	B	4	16380.1	Salivary_gland	8
dsRNA + SG	30	B	4	0	Salivary_gland	8
dsRNA+water	30	B	4	14910.6	Salivary_gland	8
dsRNA + SG	60	B	4	0	Salivary_gland	8
dsRNA+water	60	B	4	14687.7	Salivary_gland	8
dsRNA+water	0	A	3	8711.4	Salivary_gland	7
dsRNA + SG	1	A	3	0	Salivary_gland	7
dsRNA+water	1	A	3		Salivary_gland	7
dsRNA + SG	10	A	3	0	Salivary_gland	7
dsRNA+water	10	A	3	10902.4	Salivary_gland	7
dsRNA + SG	30	A	3	0	Salivary_gland	7
dsRNA+water	30	A	3	9489.51	Salivary_gland	7
dsRNA + SG	60	A	3	0	Salivary_gland	7
dsRNA+water	60	A	3	10895.9	Salivary_gland	7
dsRNA+water	0	B	3	15585.1	Salivary_gland	8
dsRNA + SG	1	B	3	0	Salivary_gland	8
dsRNA+water	1	B	3	15585.1	Salivary_gland	8
dsRNA + SG	10	B	3	0	Salivary_gland	8
dsRNA+water	10	B	3	16380.1	Salivary_gland	8
dsRNA + SG	30	B	3	0	Salivary_gland	8
dsRNA+water	30	B	3	14910.6	Salivary_gland	8
dsRNA + SG	60	B	3	0	Salivary_gland	8
dsRNA+water	60	B	3	14687.7	Salivary_gland	8
dsRNA+water	0	A	2	8265.28	Salivary_gland	4
dsRNA + SG	1	A	2	504.698	Salivary_gland	4
dsRNA+water	1	A	2	6868.1	Salivary_gland	4
dsRNA + SG	10	A	2	0	Salivary_gland	4
dsRNA+water	10	A	2	6751.02	Salivary_gland	4
dsRNA + SG	30	A	2	0	Salivary_gland	4
dsRNA+water	30	A	2	5958.61	Salivary_gland	4
dsRNA + SG	60	A	2	0	Salivary_gland	4
dsRNA+water	60	A	2	2158.64	Salivary_gland	4
dsRNA+water	0	B	2		Salivary_gland	8
dsRNA + SG	1	B	2	0	Salivary_gland	8
dsRNA+water	1	B	2	15585.1	Salivary_gland	8
dsRNA + SG	10	B	2	0	Salivary_gland	8
dsRNA+water	10	B	2	16380.1	Salivary_gland	8
dsRNA + SG	30	B	2	0	Salivary_gland	8
dsRNA+water	30	B	2	14910.6	Salivary_gland	8
dsRNA + SG	60	B	2	0	Salivary_gland	8
dsRNA+water	60	B	2	14687.7	Salivary_gland	8
dsRNA+water	0	A	Adult	7866.12	Saliva	2
dsRNA + DNA	1	A	Adult	6466.99	Saliva	2
dsRNA+saliva	1	A	Adult	0	Saliva	2
dsRNA+water	1	A	Adult		Saliva	2
dsRNA + DNA	10	A	Adult	4570.85	Saliva	2
dsRNA+saliva	10	A	Adult	0	Saliva	2
dsRNA+water	10	A	Adult		Saliva	2
dsRNA + DNA	30	A	Adult	3583.66	Saliva	2
dsRNA+saliva	30	A	Adult	0	Saliva	2
dsRNA+water	30	A	Adult		Saliva	2
dsRNA + DNA	60	A	Adult	2094.74	Saliva	2
dsRNA+saliva	60	A	Adult	0	Saliva	2
dsRNA+water	60	A	Adult		Saliva	2
dsRNA+water	0	B	Adult		Saliva	3
dsRNA + DNA	1	B	Adult	10292.2	Saliva	3
dsRNA+saliva	1	B	Adult	8235.28	Saliva	3
dsRNA+water	1	B	Adult	10234	Saliva	3
dsRNA + DNA	10	B	Adult	11147.2	Saliva	3
dsRNA+saliva	10	B	Adult	6209.03	Saliva	3
dsRNA+water	10	B	Adult	10753.5	Saliva	3
dsRNA + DNA	30	B	Adult	10865.9	Saliva	3
dsRNA+saliva	30	B	Adult	9133.76	Saliva	3
dsRNA+water	30	B	Adult	11057.1	Saliva	3
dsRNA + DNA	60	B	Adult	9772.08	Saliva	3
dsRNA+saliva	60	B	Adult	4702.5	Saliva	3
dsRNA+water	60	B	Adult	8243.12	Saliva	3
dsRNA+water	0	C	Adult	11126.8	Saliva	1
dsRNA + DNA	1	C	Adult	3909.27	Saliva	1
dsRNA+saliva	1	C	Adult	3852.17	Saliva	1
dsRNA+water	1	C	Adult	12429.3	Saliva	1
dsRNA + DNA	10	C	Adult	5581.34	Saliva	1
dsRNA+saliva	10	C	Adult	0	Saliva	1
dsRNA+water	10	C	Adult	11765.9	Saliva	1
dsRNA + DNA	30	C	Adult	4745.73	Saliva	1
dsRNA+saliva	30	C	Adult	0	Saliva	1
dsRNA+water	30	C	Adult	10469.9	Saliva	1
dsRNA + DNA	60	C	Adult	3977.2	Saliva	1
dsRNA+saliva	60	C	Adult	0	Saliva	1
dsRNA+water	60	C	Adult	11024.1	Saliva	1

## Sheet: saliva+DNA
Treatment	Time	Repetition	Volume
Neg. control	0	1	7866.12
dsRNA + DNA	1	1	6466.99
dsRNA+saliva	1	1	0
water	1	1
dsRNA + DNA	10	1	4570.85
dsRNA+saliva	10	1	0
water	10	1
dsRNA + DNA	30	1	3583.66
dsRNA+saliva	30	1	0
water	30	1
dsRNA + DNA	60	1	2094.74
dsRNA+saliva	60	1	0
water	60	1
Neg. control	0	2
dsRNA + DNA	1	2	10292.2
dsRNA+saliva	1	2	8235.28
water	1	2	10234
dsRNA + DNA	10	2	11147.2
dsRNA+saliva	10	2	6209.03
water	10	2	10753.5
dsRNA + DNA	30	2	10865.9
dsRNA+saliva	30	2	9133.76
water	30	2	11057.1
dsRNA + DNA	60	2	9772.08
dsRNA+saliva	60	2	4702.5
water	60	2	8243.12

## Sheet: salivary gland
Treatment	Time	Repetition	Life_stage	Volume
Neg. control	0	1	Adult	7832.74
dsRNA + SG	1	1	Adult	0
water	1	1	Adult	9050.82
dsRNA + SG	10	1	Adult	0
water	10	1	Adult	8414.7
dsRNA + SG	30	1	Adult	0
water	30	1	Adult	9526
dsRNA + SG	60	1	Adult	0
water	60	1	Adult	9592.07
Neg. control	0	2	Adult
dsRNA + SG	1	2	Adult	0
water	1	2	Adult	15585.1
dsRNA + SG	10	2	Adult	0
water	10	2	Adult	16380.1
dsRNA + SG	30	2	Adult	0
water	30	2	Adult	14910.6
dsRNA + SG	60	2	Adult	0
water	60	2	Adult	14687.7
Neg. control	0	1	5
dsRNA + SG	1	1	5	0
water	1	1	5	6775
dsRNA + SG	10	1	5	0
water	10	1	5	5192.69
dsRNA + SG	30	1	5	0
water	30	1	5	6350.57
dsRNA + SG	60	1	5	0
water	60	1	5	5786.05
Neg. control	0	2	5
dsRNA + SG	1	2	5	0
water	1	2	5	15585.1
dsRNA + SG	10	2	5	0
water	10	2	5	16380.1
dsRNA + SG	30	2	5	0
water	30	2	5	14910.6
dsRNA + SG	60	2	5	0
water	60	2	5	14687.7
Neg. control	0	1	4	9533.08
dsRNA + SG	1	1	4	0
water	1	1	4	10561.9
dsRNA + SG	10	1	4	0
water	10	1	4	10487.7
dsRNA + SG	30	1	4	0
water	30	1	4	9299.02
dsRNA + SG	60	1	4	0
water	60	1	4	10105.9
Neg. control	0	2	4
dsRNA + SG	1	2	4	0
water	1	2	4	15585.1
dsRNA + SG	10	2	4	0
water	10	2	4	16380.1
dsRNA + SG	30	2	4	0
water	30	2	4	14910.6
dsRNA + SG	60	2	4	0
water	60	2	4	14687.7
Neg. control	0	1	3	8711.4
dsRNA + SG	1	1	3	0
water	1	1	3
dsRNA + SG	10	1	3	0
water	10	1	3	10902.4
dsRNA + SG	30	1	3	0
water	30	1	3	9489.51
dsRNA + SG	60	1	3	0
water	60	1	3	10895.9
Neg. control	0	2	3
dsRNA + SG	1	2	3	0
water	1	2	3	15585.1
dsRNA + SG	10	2	3	0
water	10	2	3	16380.1
dsRNA + SG	30	2	3	0
water	30	2	3	14910.6
dsRNA + SG	60	2	3	0
water	60	2	3	14687.7
Neg. control	0	1	2	8265.28
dsRNA + SG	1	1	2	504.698
water	1	1	2	6868.1
dsRNA + SG	10	1	2	0
water	10	1	2	6751.02
dsRNA + SG	30	1	2	0
water	30	1	2	5958.61
dsRNA + SG	60	1	2	0
water	60	1	2	2158.64
Neg. control	0	2	2
dsRNA + SG	1	2	2	0
water	1	2	2	15585.1
dsRNA + SG	10	2	2	0
water	10	2	2	16380.1
dsRNA + SG	30	2	2	0
water	30	2	2	14910.6
dsRNA + SG	60	2	2	0
water	60	2	2	14687.7

## Sheet: Hemolymph
Treatment	Time	Repetition	Life_stage	Volume
Neg. control	0	1	Adult	12655.3
dsRNA + Hemolymph	1	1	Adult	6886.07
water	1	1	Adult	8060.76
dsRNA + Hemolymph	10	1	Adult	4825.15
water	10	1	Adult	13855.2
dsRNA + Hemolymph	30	1	Adult	10977.6
water	30	1	Adult	15279.2
dsRNA + Hemolymph	60	1	Adult	8244.15
water	60	1	Adult	18679.9
Neg. control	0	2	Adult	16352.1
dsRNA + Hemolymph	1	2	Adult	21351.7
water	1	2	Adult
dsRNA + Hemolymph	10	2	Adult	20141.6
water	10	2	Adult
dsRNA + Hemolymph	30	2	Adult	20974.6
water	30	2	Adult
dsRNA + Hemolymph	60	2	Adult	21750.2
water	60	2	Adult
Neg. control	0	1	5
dsRNA + Hemolymph	1	1	5	6990.44
water	1	1	5	8060.76
dsRNA + Hemolymph	10	1	5	7043.07
water	10	1	5	13855.2
dsRNA + Hemolymph	30	1	5	5399.22
water	30	1	5	15279.2
dsRNA + Hemolymph	60	1	5	3715.29
water	60	1	5	18679.9
Neg. control	0	2	5	16220.5
dsRNA + Hemolymph	1	2	5	11878.1
water	1	2	5
dsRNA + Hemolymph	10	2	5	14504.5
water	10	2	5
dsRNA + Hemolymph	30	2	5	16119.1
water	30	2	5
dsRNA + Hemolymph	60	2	5	16455
water	60	2	5
Neg. control	0	1	4
dsRNA + Hemolymph	1	1	4	10527.8
water	1	1	4	12925.1
dsRNA + Hemolymph	10	1	4	8978.77
water	10	1	4	15079.2
dsRNA + Hemolymph	30	1	4	5830.73
water	30	1	4	15056.4
dsRNA + Hemolymph	60	1	4	3910.12
water	60	1	4	13213.1
Neg. control	0	2	4	11812.3
dsRNA + Hemolymph	1	2	4	10690
water	1	2	4
dsRNA + Hemolymph	10	2	4	9269.5
water	10	2	4
dsRNA + Hemolymph	30	2	4	8667.77
water	30	2	4
dsRNA + Hemolymph	60	2	4	8158.19
water	60	2	4
Neg. control	0	1	3
dsRNA + Hemolymph	1	1	3	6774.51
water	1	1	3	12925.1
dsRNA + Hemolymph	10	1	3	7177.8
water	10	1	3	15079.2
dsRNA + Hemolymph	30	1	3	11517.3
water	30	1	3	15056.4
dsRNA + Hemolymph	60	1	3	7280.92
water	60	1	3	13213.1
Neg. control	0	2	3	9573
dsRNA + Hemolymph	1	2	3	11090.1
water	1	2	3	11298.6
dsRNA + Hemolymph	10	2	3	13260.2
water	10	2	3	10211.1
dsRNA + Hemolymph	30	2	3	12305.4
water	30	2	3	11667.1
dsRNA + Hemolymph	60	2	3	14519.6
water	60	2	3	11091.7
Neg. control	0	1	2
dsRNA + Hemolymph	1	1	2	9942.34
water	1	1	2	12925.1
dsRNA + Hemolymph	10	1	2	8549.8
water	10	1	2	15079.2
dsRNA + Hemolymph	30	1	2	6911.68
water	30	1	2	15056.4
dsRNA + Hemolymph	60	1	2	11332.8
water	60	1	2	13213.1
Neg. control	0	2	2	9573
dsRNA + Hemolymph	1	2	2	21862.3
water	1	2	2	11298.6
dsRNA + Hemolymph	10	2	2	19763.2
water	10	2	2	10211.1
dsRNA + Hemolymph	30	2	2	19201.1
water	30	2	2	11667.1
dsRNA + Hemolymph	60	2	2	17572.1
water	60	2	2	11091.7
