# Supplementary material for: Double‐Stranded DNA Reduces dsRNA Degradation in the Saliva and Significantly Enhanced RNAi‐Mediated Gene Silencing in Halyomorpha halys
Source: Adv Biol (Weinh). 2025 Aug 17;9(9):e00698. doi: 10.1002/adbi.202400698 (PMC12447125; doi:10.1002/adbi.202400698)
Supplement: Supplementary file 3 — Supporting Information [file ADBI-9-e00698-s001.xlsx]

## Sheet: 03102023
CHC and CHC+DNA 1:1 ratio feeding assay 2nd stage
	mortality rates after 14 days post feeding inititiation
Treatment	Total	Dead	%mortality
CHC	18	9	50
CHC+DNA	18	11	61.1111
DNA	14	8	57.1429
Sucrose	15	6	40

## Sheet: 14012024-1-feeding
CHC and CHC+DNA 1:1 2nd stage
	mortality after 14 days of feeding initiation
Treatment	Total	Dead	%mortality	rep
CHC	5	2	40	6
GFP	5	1	20	6
GFP+DNA	5	0	0	6
DNA	5	0	0	6
Sucrose	5	2	40	6
Untreated	5	0	0	6
CHC+DNA	5	1	20	6

## Sheet: 22012024-2-feeding
CHC and CHC+DNA 1:1 ratio feeding assay 2nd stage
	mortality after 14 days of feeding initiation
Treatment	Total	Dead	%mortality	Rep
CHC	5	3	60	7
CHC+DNA1	4	1	25	7
GFP	3	0	0	7
GFP+DNA	5	1	20	7
DNA	4	2	50	7
Sucrose	5	1	20	7
Untreated	5	0	0	7

## Sheet: 22012024-3
CHC and CHC+DNA 1:1 ratio feeding assay 2nd stage
	mortality after 14 days of feeding initiation
Treatment	Total	Dead	%mortality	Rep
CHC	5	3	60	8
CHC+DNA1	0	0	#DIV/0!	8
GFP	5	1	20	8
GFP+DNA	5	1	20	8
DNA	0	0	#DIV/0!	8
Sucrose	5	1	20	8
Untreated	5	3	60	8

## Sheet: 26032024-feeding
CHC and CHC+DNA 1:1 ratio feeding assay 2nd stage
	mortality after 14 days of feeding initiation
Treatment	Total	Dead	%mortality	rep	insect batch
CHC	7	1	14.2857	1
CHC+DNA	7	1	14.2857	1
GFP	6	1	16.6667	1
GFP+DNA	7	0	0	1
DNA	6	2	33.3333	1
Sucrose	6	1	16.6667	1
Untreated	8	1	12.5	1
CHC	6	0	0	2
CHC+DNA	7	2	28.5714	2
GFP	6	0	0	2
GFP+DNA	7	1	14.2857	2
DNA	NA	NA	#VALUE!	2
Sucrose	7	0	0	2
Untreated	9	3	33.3333	2

## Sheet: 30032024-feeding
CHC and CHC+DNA 1:1 ratio feeding assay 2nd stage
	mortality after 14 days of feeding initiation
Treatment	Total	Dead	%mortality	rep
CHC	4	1	25	3
CHC+DNA	7	2	28.5714	3
GFP	4	1	25	3
GFP+DNA	7	1	14.2857	3
DNA	6	1	16.6667	3
Sucrose	4	2	50	3
Untreated	7	3	42.8571	3
CHC	7	0	0	4
CHC+DNA				4
GFP				4
GFP+DNA	6	1	16.6667	4
DNA	7	1	14.2857	4
Sucrose	7	0	0	4
Untreated	7	3	42.8571	4
DNA	5	2	40	5

## Sheet: All feeding data
Treatment	Total	Dead	%mortality	Repetition	insect batch	Remarks									Treatment	Insect number	Dead	Repetition
CHC	7	1	14.2857	1	A	14 days									dsRNA-CHC	1	1	1
CHC+DNA	7	1	14.2857	1	A	14 days									dsRNA-CHC	2	0	1
GFP	6	1	16.6667	1	A	14 days									dsRNA-CHC	3	0	1
GFP+DNA	7	0	0	1	A	14 days									dsRNA-CHC	4	0	1
DNA	6	2	33.3333	1	A	14 days									dsRNA-CHC	5	0	1
Sucrose	6	1	16.6667	1	A	14 days									dsRNA-CHC	6	0	1
Untreated	8	1	12.5	1	A	14 days									dsRNA-CHC	7	0	1
CHC	6	0	0	2	A	14 days									dsRNA-CHC	1	0	2
CHC+DNA	7	2	28.5714	2	A	14 days									dsRNA-CHC	2	0	2
GFP	6	0	0	2	A	14 days									dsRNA-CHC	3	0	2
GFP+DNA	7	1	14.2857	2	A	14 days									dsRNA-CHC	4	0	2
Sucrose	7	0	0	2	A	14 days									dsRNA-CHC	5	0	2
Untreated	9	3	33.3333	2	A	14 days									dsRNA-CHC	6	0	2
CHC	4	1	25	3	B	14 days									dsRNA-CHC	1	1	3
CHC+DNA	7	2	28.5714	3	B	14 days									dsRNA-CHC	2	0	3
GFP	4	1	25	3	B	14 days									dsRNA-CHC	3	0	3
GFP+DNA	7	1	14.2857	3	B	14 days									dsRNA-CHC	4	0	3
DNA	6	1	16.6667	3	B	14 days									dsRNA-CHC	1	0	4
Sucrose	4	2	50	3	B	14 days									dsRNA-CHC	2	0	4
Untreated	7	3	42.8571	3	B	14 days									dsRNA-CHC	3	0	4
CHC	7	0	0	4	B	14 days									dsRNA-CHC	4	0	4
GFP+DNA	6	1	16.6667	4	B	14 days									dsRNA-CHC	5	0	4
DNA	7	1	14.2857	4	B	14 days									dsRNA-CHC	6	0	4
Sucrose	7	0	0	4	B	14 days									dsRNA-CHC	7	0	4
Untreated	7	3	42.8571	4	B	14 days									dsRNA-CHC	1	1	5
DNA	5	2	40	2	B	14 days									dsRNA-CHC	2	1	5
CHC	5	2	40	5	C	14 days									dsRNA-CHC	3	0	5
GFP	5	1	20	5	C	14 days									dsRNA-CHC	4	0	5
GFP+DNA	5	0	0	5	C	14 days									dsRNA-CHC	5	0	5
DNA	5	0	0	5	C	14 days									dsRNA-CHC	1	1	6
Sucrose	5	2	40	5	C	14 days									dsRNA-CHC	2	1	6
Untreated	5	0	0	5	C	14 days									dsRNA-CHC	3	1	6
CHC+DNA	5	1	20	5	C	14 days									dsRNA-CHC	4	0	6
CHC	5	3	60	6	D	14 days									dsRNA-CHC	5	0	6
CHC+DNA1	4	1	25	6	D	14 days									dsRNA-CHC	1	1	7
GFP	3	0	0	6	D	14 days									dsRNA-CHC	2	1	7
GFP+DNA	5	1	20	6	D	14 days									dsRNA-CHC	3	1	7
DNA	4	2	50	6	D	14 days									dsRNA-CHC	4	0	7
Sucrose	5	1	20	6	D	14 days									dsRNA-CHC	5	0	7
Untreated	5	0	0	6	D	14 days									dsRNA-CHC+dsDNA-S	1	1	1
CHC	5	3	60	7	E	14 days									dsRNA-CHC+dsDNA-S	2	0	1
GFP	5	1	20	7	E	14 days									dsRNA-CHC+dsDNA-S	3	0	1
GFP+DNA	5	1	20	7	E	14 days									dsRNA-CHC+dsDNA-S	4	0	1
Sucrose	5	1	20	7	E	14 days									dsRNA-CHC+dsDNA-S	5	0	1
Untreated	5	3	60	7	E	14 days									dsRNA-CHC+dsDNA-S	6	0	1
															dsRNA-CHC+dsDNA-S	7	0	1
															dsRNA-CHC+dsDNA-S	1	1	2
															dsRNA-CHC+dsDNA-S	2	1	2
															dsRNA-CHC+dsDNA-S	3	0	2
															dsRNA-CHC+dsDNA-S	4	0	2
															dsRNA-CHC+dsDNA-S	5	0	2
															dsRNA-CHC+dsDNA-S	6	0	2
															dsRNA-CHC+dsDNA-S	7	0	2
															dsRNA-CHC+dsDNA-S	1	1	3
															dsRNA-CHC+dsDNA-S	2	1	3
															dsRNA-CHC+dsDNA-S	3	0	3
															dsRNA-CHC+dsDNA-S	4	0	3
															dsRNA-CHC+dsDNA-S	5	0	3
															dsRNA-CHC+dsDNA-S	6	0	3
															dsRNA-CHC+dsDNA-S	7	0	3
															dsRNA-CHC+dsDNA-S	1	1	5
															dsRNA-CHC+dsDNA-S	2	0	5
															dsRNA-CHC+dsDNA-S	3	0	5
															dsRNA-CHC+dsDNA-S	4	0	5
															dsRNA-CHC+dsDNA-S	5	0	5
															dsRNA-CHC+dsDNA-S	1	1	6
															dsRNA-CHC+dsDNA-S	2	0	6
															dsRNA-CHC+dsDNA-S	3	0	6
															dsRNA-CHC+dsDNA-S	4	0	6
															dsRNA-GFP	1	1	1
															dsRNA-GFP	2	0	1
															dsRNA-GFP	3	0	1
															dsRNA-GFP	4	0	1
															dsRNA-GFP	5	0	1
															dsRNA-GFP	6	0	1
															dsRNA-GFP	1	0	2
															dsRNA-GFP	2	0	2
															dsRNA-GFP	3	0	2
															dsRNA-GFP	4	0	2
															dsRNA-GFP	5	0	2
															dsRNA-GFP	6	0	2
															dsRNA-GFP	1	1	3
															dsRNA-GFP	2	0	3
															dsRNA-GFP	3	0	3
															dsRNA-GFP	4	0	3
															dsRNA-GFP	1	1	5
															dsRNA-GFP	2	0	5
															dsRNA-GFP	3	0	5
															dsRNA-GFP	4	0	5
															dsRNA-GFP	5	0	5
															dsRNA-GFP	1	0	6
															dsRNA-GFP	2	0	6
															dsRNA-GFP	3	0	6
															dsRNA-GFP	1	1	7
															dsRNA-GFP	2	0	7
															dsRNA-GFP	3	0	7
															dsRNA-GFP	4	0	7
															dsRNA-GFP	5	0	7
															dsRNA-GFP+dsDNA-S	1	0	1
															dsRNA-GFP+dsDNA-S	2	0	1
															dsRNA-GFP+dsDNA-S	3	0	1
															dsRNA-GFP+dsDNA-S	4	0	1
															dsRNA-GFP+dsDNA-S	5	0	1
															dsRNA-GFP+dsDNA-S	6	0	1
															dsRNA-GFP+dsDNA-S	7	0	1
															dsRNA-GFP+dsDNA-S	1	1	2
															dsRNA-GFP+dsDNA-S	2	0	2
															dsRNA-GFP+dsDNA-S	3	0	2
															dsRNA-GFP+dsDNA-S	4	0	2
															dsRNA-GFP+dsDNA-S	5	0	2
															dsRNA-GFP+dsDNA-S	6	0	2
															dsRNA-GFP+dsDNA-S	7	0	2
															dsRNA-GFP+dsDNA-S	1	1	3
															dsRNA-GFP+dsDNA-S	2	0	3
															dsRNA-GFP+dsDNA-S	3	0	3
															dsRNA-GFP+dsDNA-S	4	0	3
															dsRNA-GFP+dsDNA-S	5	0	3
															dsRNA-GFP+dsDNA-S	6	0	3
															dsRNA-GFP+dsDNA-S	7	0	3
															dsRNA-GFP+dsDNA-S	1	1	4
															dsRNA-GFP+dsDNA-S	2	0	4
															dsRNA-GFP+dsDNA-S	3	0	4
															dsRNA-GFP+dsDNA-S	4	0	4
															dsRNA-GFP+dsDNA-S	5	0	4
															dsRNA-GFP+dsDNA-S	6	0	4
															dsRNA-GFP+dsDNA-S	1	0	5
															dsRNA-GFP+dsDNA-S	2	0	5
															dsRNA-GFP+dsDNA-S	3	0	5
															dsRNA-GFP+dsDNA-S	4	0	5
															dsRNA-GFP+dsDNA-S	5	0	5
															dsRNA-GFP+dsDNA-S	1	1	6
															dsRNA-GFP+dsDNA-S	2	0	6
															dsRNA-GFP+dsDNA-S	3	0	6
															dsRNA-GFP+dsDNA-S	4	0	6
															dsRNA-GFP+dsDNA-S	5	0	6
															dsRNA-GFP+dsDNA-S	1	1	7
															dsRNA-GFP+dsDNA-S	2	0	7
															dsRNA-GFP+dsDNA-S	3	0	7
															dsRNA-GFP+dsDNA-S	4	0	7
															dsRNA-GFP+dsDNA-S	5	0	7
															dsDNA-S	1	1	1
															dsDNA-S	2	1	1
															dsDNA-S	3	0	1
															dsDNA-S	4	0	1
															dsDNA-S	5	0	1
															dsDNA-S	6	0	1
															dsDNA-S	1	1	3
															dsDNA-S	2	0	3
															dsDNA-S	3	0	3
															dsDNA-S	4	0	3
															dsDNA-S	5	0	3
															dsDNA-S	6	0	3
															dsDNA-S	1	1	2
															dsDNA-S	2	1	2
															dsDNA-S	3	0	2
															dsDNA-S	4	0	2
															dsDNA-S	5	0	2
															dsDNA-S	1	1	4
															dsDNA-S	2	0	4
															dsDNA-S	3	0	4
															dsDNA-S	4	0	4
															dsDNA-S	5	0	4
															dsDNA-S	6	0	4
															dsDNA-S	7	0	4
															dsDNA-S	1	0	5
															dsDNA-S	2	0	5
															dsDNA-S	3	0	5
															dsDNA-S	4	0	5
															dsDNA-S	5	0	5
															dsDNA-S	1	1	6
															dsDNA-S	2	1	6
															dsDNA-S	3	0	6
															dsDNA-S	4	0	6
															Sucrose	1	1	1
															Sucrose	2	0	1
															Sucrose	3	0	1
															Sucrose	4	0	1
															Sucrose	5	0	1
															Sucrose	6	0	1
															Sucrose	1	0	2
															Sucrose	2	0	2
															Sucrose	3	0	2
															Sucrose	4	0	2
															Sucrose	5	0	2
															Sucrose	6	0	2
															Sucrose	7	0	2
															Sucrose	1	1	3
															Sucrose	2	1	3
															Sucrose	3	0	3
															Sucrose	4	0	3
															Sucrose	1	0	4
															Sucrose	2	0	4
															Sucrose	3	0	4
															Sucrose	4	0	4
															Sucrose	5	0	4
															Sucrose	6	0	4
															Sucrose	7	0	4
															Sucrose	1	1	5
															Sucrose	2	1	5
															Sucrose	3	0	5
															Sucrose	4	0	5
															Sucrose	5	0	5
															Sucrose	1	1	6
															Sucrose	2	0	6
															Sucrose	3	0	6
															Sucrose	4	0	6
															Sucrose	5	0	6
															Sucrose	1	1	7
															Sucrose	2	0	7
															Sucrose	3	0	7
															Sucrose	4	0	7
															Sucrose	5	0	7
															Untreated	1	1	1
															Untreated	2	0	1
															Untreated	3	0	1
															Untreated	4	0	1
															Untreated	5	0	1
															Untreated	6	0	1
															Untreated	7	0	1
															Untreated	8	0	1
															Untreated	1	1	2
															Untreated	2	1	2
															Untreated	3	1	2
															Untreated	4	0	2
															Untreated	5	0	2
															Untreated	6	0	2
															Untreated	7	0	2
															Untreated	8	0	2
															Untreated	9	0	2
															Untreated	1	1	3
															Untreated	2	1	3
															Untreated	3	1	3
															Untreated	4	0	3
															Untreated	5	0	3
															Untreated	6	0	3
															Untreated	7	0	3
															Untreated	1	1	4
															Untreated	2	1	4
															Untreated	3	1	4
															Untreated	4	0	4
															Untreated	5	0	4
															Untreated	6	0	4
															Untreated	7	0	4
															Untreated	1	0	5
															Untreated	2	0	5
															Untreated	3	0	5
															Untreated	4	0	5
															Untreated	5	0	5
															Untreated	1	0	5
															Untreated	2	0	5
															Untreated	3	0	5
															Untreated	4	0	5
															Untreated	5	0	5
															Untreated	1	1	5
															Untreated	2	1	5
															Untreated	3	1	5
															Untreated	4	0	5
															Untreated	5	0	5

## Sheet: All-injection data
dsRNA injection assay 2nd stage insects							Treatment	Insect number	Dead	Repetition
		12 days after injection					dsRNA-CHC	1	1	1
Treatment	Total	Dead	%mortality	repetition			dsRNA-CHC	2	1	1
dsRNA-CHC	13	13	100	1			dsRNA-CHC	3	1	1
dsRNA-GFP	10	1	10	1			dsRNA-CHC	4	1	1
NF water	13	3	23.0769	1			dsRNA-CHC	5	1	1
Untreated	37	10	27.027	1			dsRNA-CHC	6	1	1
dsRNA-CHC	16	13	81.25	2			dsRNA-CHC	7	1	1
dsRNA-GFP	11	2	18.1818	2			dsRNA-CHC	8	1	1
NF water	12	0	0	2			dsRNA-CHC	9	1	1
Untreated	17	5	29.4118	2			dsRNA-CHC	10	1	1
dsRNA-CHC	15	15	100	3			dsRNA-CHC	11	1	1
dsRNA-GFP	10	3	30	3			dsRNA-CHC	12	1	1
NF water	11	4	36.3636	3			dsRNA-CHC	13	1	1
Untreated	30	9	30	3			dsRNA-CHC	1	0	2
							dsRNA-CHC	2	0	2
							dsRNA-CHC	3	0	2
							dsRNA-CHC	4	1	2
							dsRNA-CHC	5	1	2
							dsRNA-CHC	6	1	2
							dsRNA-CHC	7	1	2
Treatment	Total	Dead	Alive	Replicate			dsRNA-CHC	8	1	2
dsRNA-CHC	13	13	0	1			dsRNA-CHC	9	1	2
dsRNA-GFP	10	1	9	1			dsRNA-CHC	10	1	2
NF water	13	3	10	1			dsRNA-CHC	11	1	2
Untreated	37	10	27	1			dsRNA-CHC	12	1	2
dsRNA-CHC	16	13	3	2			dsRNA-CHC	13	1	2
dsRNA-GFP	11	2	9	2			dsRNA-CHC	14	1	2
NF water	12	0	12	2			dsRNA-CHC	15	1	2
Untreated	17	5	12	2			dsRNA-CHC	16	1	2
dsRNA-CHC	15	15	0	3			dsRNA-CHC	1	1	3
dsRNA-GFP	10	3	7	3			dsRNA-CHC	2	1	3
NF water	11	4	7	3			dsRNA-CHC	3	1	3
Untreated	30	9	21	3			dsRNA-CHC	4	1	3
							dsRNA-CHC	5	1	3
							dsRNA-CHC	6	1	3
							dsRNA-CHC	7	1	3
							dsRNA-CHC	8	1	3
							dsRNA-CHC	9	1	3
							dsRNA-CHC	10	1	3
							dsRNA-CHC	11	1	3
							dsRNA-CHC	12	1	3
							dsRNA-CHC	13	1	3
							dsRNA-CHC	14	1	3
							dsRNA-CHC	15	1	3
							dsRNA-GFP	1	1	1
							dsRNA-GFP	2	0	1
							dsRNA-GFP	3	0	1
							dsRNA-GFP	4	0	1
							dsRNA-GFP	5	0	1
							dsRNA-GFP	6	0	1
							dsRNA-GFP	7	0	1
							dsRNA-GFP	8	0	1
							dsRNA-GFP	9	0	1
							dsRNA-GFP	10	0	1
							dsRNA-GFP	1	1	2
							dsRNA-GFP	2	1	2
							dsRNA-GFP	3	0	2
							dsRNA-GFP	4	0	2
							dsRNA-GFP	5	0	2
							dsRNA-GFP	6	0	2
							dsRNA-GFP	7	0	2
							dsRNA-GFP	8	0	2
							dsRNA-GFP	9	0	2
							dsRNA-GFP	10	0	2
							dsRNA-GFP	11	0	2
							dsRNA-GFP	1	1	3
							dsRNA-GFP	2	1	3
							dsRNA-GFP	3	1	3
							dsRNA-GFP	4	0	3
							dsRNA-GFP	5	0	3
							dsRNA-GFP	6	0	3
							dsRNA-GFP	7	0	3
							dsRNA-GFP	8	0	3
							dsRNA-GFP	9	0	3
							dsRNA-GFP	10	0	3
							NF water	1	1	1
							NF water	2	1	1
							NF water	3	1	1
							NF water	4	0	1
							NF water	5	0	1
							NF water	6	0	1
							NF water	7	0	1
							NF water	8	0	1
							NF water	9	0	1
							NF water	10	0	1
							NF water	11	0	1
							NF water	12	0	1
							NF water	13	0	1
							NF water	1	0	2
							NF water	2	0	2
							NF water	3	0	2
							NF water	4	0	2
							NF water	5	0	2
							NF water	6	0	2
							NF water	7	0	2
							NF water	8	0	2
							NF water	9	0	2
							NF water	10	0	2
							NF water	11	0	2
							NF water	12	0	2
							NF water	1	1	3
							NF water	2	1	3
							NF water	3	1	3
							NF water	4	1	3
							NF water	5	0	3
							NF water	6	0	3
							NF water	7	0	3
							NF water	8	0	3
							NF water	9	0	3
							NF water	10	0	3
							NF water	11	0	3
							Untreated	1	1	1
							Untreated	2	1	1
							Untreated	3	1	1
							Untreated	4	1	1
							Untreated	5	1	1
							Untreated	6	1	1
							Untreated	7	1	1
							Untreated	8	1	1
							Untreated	9	1	1
							Untreated	10	1	1
							Untreated	11	0	1
							Untreated	12	0	1
							Untreated	13	0	1
							Untreated	14	0	1
							Untreated	15	0	1
							Untreated	16	0	1
							Untreated	17	0	1
							Untreated	18	0	1
							Untreated	19	0	1
							Untreated	20	0	1
							Untreated	21	0	1
							Untreated	22	0	1
							Untreated	23	0	1
							Untreated	24	0	1
							Untreated	25	0	1
							Untreated	26	0	1
							Untreated	27	0	1
							Untreated	28	0	1
							Untreated	29	0	1
							Untreated	30	0	1
							Untreated	31	0	1
							Untreated	32	0	1
							Untreated	33	0	1
							Untreated	34	0	1
							Untreated	35	0	1
							Untreated	36	0	1
							Untreated	37	0	1
							Untreated	1	1	2
							Untreated	2	1	2
							Untreated	3	1	2
							Untreated	4	1	2
							Untreated	5	1	2
							Untreated	6	0	2
							Untreated	7	0	2
							Untreated	8	0	2
							Untreated	9	0	2
							Untreated	10	0	2
							Untreated	11	0	2
							Untreated	12	0	2
							Untreated	13	0	2
							Untreated	14	0	2
							Untreated	15	0	2
							Untreated	16	0	2
							Untreated	17	0	2
							Untreated	1	1	3
							Untreated	2	1	3
							Untreated	3	1	3
							Untreated	4	1	3
							Untreated	5	1	3
							Untreated	6	1	3
							Untreated	7	1	3
							Untreated	8	1	3
							Untreated	9	1	3
							Untreated	10	0	3
							Untreated	11	0	3
							Untreated	12	0	3
							Untreated	13	0	3
							Untreated	14	0	3
							Untreated	15	0	3
							Untreated	16	0	3
							Untreated	17	0	3
							Untreated	18	0	3
							Untreated	19	0	3
							Untreated	20	0	3
							Untreated	21	0	3
							Untreated	22	0	3
							Untreated	23	0	3
							Untreated	24	0	3
							Untreated	25	0	3
							Untreated	26	0	3
							Untreated	27	0	3
							Untreated	28	0	3
							Untreated	29	0	3
							Untreated	30	0	3
